# Supplementary material for: Cellular dynamics during regeneration of the flatworm Monocelis sp. (Proseriata, Platyhelminthes)
Source: EvoDevo. 2014 Oct 23;5:37. doi: 10.1186/2041-9139-5-37 (PMC4407785; doi:10.1186/2041-9139-5-37)
Supplement: Supplementary file 1 — Additional file 1: Accession numbers of sequences of species used for the phylogenetic tree (see Additional file 2 ). The asterisk marks the species used for experiments in the present study. (XLS 10 KB) [file 13227_2014_132_MOESM1_ESM.xls]

## Sheet: Sheet1
species name	18S accession number	28S accession number
Archiloa rivularis	U70077	ARU40049
Archimonocelidinae gen. sp.	AJ270150	AJ270164
Archimonocelis crucifera	AJ270151	AJ270163
Archimonocelis staresoi	AJ270152	AJ270166
Archotoplana holotricha	AJ243676	AJ270165
Calviria solaris	AJ270153	AJ270168
Cirrifera cirrifera	HM026564	HM026557
Cirrifera dumosa	AJ270154	AJ270169
Coelogynopora gynocotyla	AJ243679	AJ243680
Invenusta aestus	HM026565	HM026558
Lithophora gen. n. sp. n.	KC869817	KC869870
Minona ileanae	FJ416063	JN224910
Monocelidinae sp.	HM026567	HM026560
Monocelis fusca	KC869814	KC869867
Monocelis lineata	U45961	AY157159
Monocelis longiceps	KC971064	KC971087
Monocelis longistyla	KC971065	KC971088
Monocelis sp.*	KM457625	KM457626
Monostichoplana filum	AJ270158	AJ270173
Monotoplana cf. diorchis	AJ270159	AJ270174
Nematoplana coelogynoporoides	AJ012516	AF022748
Nematoplana sp.	AJ270160	AJ270175
Notocaryoplana arctica	HM026568	HM026561
Notocaryoplana arctica Laumer	KC869816	KC869869
Parainvenusta englarorum	HM026563	HM026556
Parotoplana renatae	AJ012517	AJ270176
Parotoplana bicupa	KC971063	KC971086
Parotoplana spathifera	KC971053	KC971076
Polystyliphora karlingi	KC869815	KC869868
Polystyliphora novaehollandiae	AJ270161	AJ270177
Pseudomonocelis agilis	FJ422480	JN224912
Pseudomonocelis cf. cavernicola	FJ416061	JN224914
Pseudomonocelis ophiocephala	AY775735	JN224907
Vannuccia campana	HM026566	HM026559
Vannuccia sp.	AJ270162	AJ270180
Xenotoplana acus	AJ270155	AJ270181
